# Supplementary material for: High-throughput Sequencing Reveals that BCR and TCR Repertoires as Potential Prognostic Biomarkers for Pediatric Patients with B-ALL
Source: Curr Genomics. 2024 Aug 21;26(2):144–59. doi: 10.2174/0113892029319425240813074610 (PMC12105215; doi:10.2174/0113892029319425240813074610)
Supplement: Supplementary file 1 [file CG-26-2-144_SD1.zip]

Archive with 2 entries (1 files):
- CG-26-2-144_SD1/
- CG-26-2-144_SD1/CG-26-2-144_SD1.xlsx
