# Supplementary material for: High-throughput Sequencing Reveals that BCR and TCR Repertoires as Potential Prognostic Biomarkers for Pediatric Patients with B-ALL
Source: Curr Genomics. 2024 Aug 21;26(2):144–59. doi: 10.2174/0113892029319425240813074610 (PMC12105215; doi:10.2174/0113892029319425240813074610)
Supplement: Supplementary file 1 [file CG-26-2-144_SD1.zip › CG-26-2-144_SD1/CG-26-2-144_SD1.xlsx]

## Sheet: Supplementary Table 1
Table1 Demographic and clinical characteristics.
Samples	Age	Gender	EGIL-1995	Therapeutic Regimen	Risk Stratification	D19 MRD	D46 MRD	Fusion Gene	WBC count
P2702	8 y	Female	Pro B ALL	CCCG-2020	Medium Risk	0.0236	0.0004	NA	＜50
P9081	2 y 8 mon	Female	Pro B ALL	CCCG-2020	Medium Risk	＜0.01%	＜0.01%	NA	＜50
P9273	2 y 5 mon	Female	Pro B ALL	CCCG-2020	High Risk	0.301	0.0069	TCF3/ZNF384	＜50
P7994	6 y	Male	Pro B ALL	CCCG-2020	Medium Risk	0.0363	＜0.01%	TCF3/ZNF384	＜50
P0289	7 y	Female	Pro B ALL	CCCG-2020	Medium Risk	0.2699	/	TAF15/ZNF384; ZNF384/TAF15	＜50
P4902	1 y	Male	Pro B ALL	CCCG-2020	Medium Risk	0.013	＜0.01%	AFF1/KMT2A; KMT2A/AFF1	119
P2765	4 y 6 mon	Male	Common B ALL	CCCG-2020	Low Risk	＜0.01%	＜0.01%	RUNX1/ETV6;ETV6/RUNX1	＜50
P2685	7 y	Female	Common B ALL	/	/	/	/	NA	/
P4304	6 y	Male	Common B ALL	CCCG-2020	Medium Risk	0.0069	＜0.01%	NA	＜50
P7209	6 y	Male	Common B ALL	CCCG-2020	Low Risk	0.0036	＜0.01%	NA	＜50
P7574	3 y 9 mon	Male	Common B ALL	CCCG-2020	Low Risk	＜0.01%	＜0.01%	EWSR1/ZNF384	＜50
P8512	1 y 10 mon	Male	Common B ALL	CCCG-2020	Medium Risk	＜0.01%	＜0.01%	NA	＜50
P0131	6 y	Female	Common B ALL	CCCG-2020	Low Risk	0.005	＜0.01%	ETV6/RUNX1; RUNX1/ETV6	＜50
P0720	3 y 4 mon	Male	Common B ALL	CCCG-2020	Medium Risk	0.0493	＜0.01%	NA	＜50
P4550	5 y 1 mon	Female	Common B ALL	CCCG-2020	Low Risk	＜0.01%	＜0.01%	NA	＜50
P4770	5 y 5 mon	Male	Common B ALL	CCCG-2020	Medium Risk	0.0295	＜0.01%	NA	＜50
P5740	5 y 4 mon	Male	Common B ALL	CCCG-2020	Medium Risk	0.0219	＜0.01%	PAX5/JAK2	＜50
P5919	13 y	Male	Common B ALL	/	High Risk	/	/	NA	/
P8937	2 y 8 mon	Female	Common B ALL	CCCG-2020	Medium Risk	0.0031	＜0.01%	NA	87
P1506	3 y 6 mon	Female	Common B ALL	CCCG-2020	Low Risk	＜0.01%	＜0.01%	NA	＜50
P4121	8 y	Male	Common B ALL	CCCG-2020	Low Risk	0.0012	＜0.01%	ETV6/RUNX1	＜50
P5167	3 y 8 mon	Female	Common B ALL	CCCG-2020	Low Risk	0.0004	＜0.01%	ETV6/RUNX1	＜50
P0514	4 y 11 mon	Male	Common B ALL	CCCG-2020	Low Risk	＜0.01%	＜0.01%	ETV6/RUNX1; RUNX1/ETV6	＜50
P2299	6 y	Male	Common B ALL	CCCG-2020	Medium Risk	0.0009	＜0.01%	NA	＜50
P2193	4 y 5 mon	Male	Common B ALL	CCCG-2020	/	＜0.01%	＜0.01%	NA	107
P3011	3 y 7 mon	Male	Common B ALL	CCCG-2020	Low Risk	＜0.01%	＜0.01%	NA	＜50
P2882	2 y 5 mon	Female	Common B ALL	CCCG-2020	Low Risk	＜0.01%	＜0.01%	ETV6/RUNX1; RUNX1/ETV6; TBC1D15/RAB21	＜50
P5335	3 y 11 mon	Male	Common B ALL	CCCG-2020	Low Risk	0.0005	＜0.01%	ETV6/RUNX1; RUNX1/ETV6	＜50
P7002	6 y	Male	Common B ALL	CCCG-2020	Medium Risk	0.02	＜0.01%	NA	45
P7508	6 y	Female	Common B ALL	CCCG-2020	Medium Risk	0.0378	＜0.01%	EP300/ZNF384; ZNF384/EP300	＜50
P8481	2 y 2 mon	Male	Common B ALL	CCCG-2020	Medium Risk	0.0387	＜0.01%	ETV6/RUNX1; RUNX1/ETV6	＜50
P1556	1 y 4 mon	Female	Common B ALL	CCCG-2020	Medium Risk	＜0.01%	＜0.01%	ETV6/RUNX1; RUNX1/ETV6	80
P2719	3 y 7 mon	Female	Pre B ALL	CCCG-2020	Low Risk	＜0.01%	＜0.01%	ETV6/RUNX1	＜50
P9499	4 y 8 mon	Male	Pre B ALL	CCCG-2020	Medium Risk	0.0014	＜0.01%	TCF3/PBX1	＜50
P0754	4 y 5 mon	Male	Pre B ALL	CCCG-2020	Low Risk	＜0.01%	＜0.01%	ETV6/RUNX1; RUNX1/ETV6	＜50
P8104	2 y	Female	Pre B ALL	CCCG-2020	Low Risk	＜0.01%	＜0.01%	NA	＜50
P8296	5 y 2 mon	Female	Pre B ALL	CCLG-2019	/	0.0035	/	NA	＜50
P2661	2 y 6 mon	Female	Pre B ALL	CCCG-2020	Low Risk	0.0001	＜0.01%	ETV6/RUNX1; RUNX1/ETV6	＜50
P0090	3 y 5 mon	Female	Pre B ALL	CCCG-2020	Low Risk	0.0021	＜0.01%	NA	＜50
P3764	4 y 4 mon	Female	Pre B ALL	CCCG-2020	Medium Risk	0.0578	＜0.01%	NA	＜50
Note:
EGIL	Leukemia immunotyping European group
NA	No gene fusion was detected
WBC	White blood cell
